# Supplementary material for: An efficient method for measuring plasma volume using indocyanine green dye
Source: MethodsX. 2019 May 8;6:1072–83. doi: 10.1016/j.mex.2019.05.003 (PMC6526294; doi:10.1016/j.mex.2019.05.003)
Supplement: Supplementary file 2 [file mmc2.xlsx]

## Sheet: Example for plasma volume 
Institution:	The Pennsylvania State University
Authors:	Sixtus Aguree, MS, Alison D. Gernand, PhD, MPH
Instructions:	Read absorbance in a plate reader at a wavelength of 805 nm; Each sample (BLANKS, STANDARDS and post_ICG plasma) should be measured in triplicates.
	Enter the absorbance results (3 readings each) in the appropriate boxes shaded yellow: BLANK, STANDARDS, POST_ICG
Example of 1 participant plasma volume estimated by both the traditional back-extrapolation (time t=0 minute) and the suggested back-extrapolation (time t=1 minute)
Sample Type	BLANK Readings (Absorbance)	Average	STANDARD-BLANK	CV(%)			Conc of ICG standards (mg/L)	Absorbance of ICG standards
BLANK	0.049	0.0506667	0	4.10855			0	0
	0.053						2.5	0.238667
	0.05						3.75	0.38
STANDARDS	STD Concentration Readings (Absorbance)	Average	STANDARD-BLANK	CV(%)			5	0.544
2.5	0.289	0.289333	0.238667	0.869797			7.5	0.779667
	0.287						10	1.08
	0.292						15	1.59767
3.75	0.431	0.430667	0.38	0.815453
	0.434
	0.427
5	0.579	0.594667	0.544	2.31998
	0.6
	0.605
7.5	0.806	0.830333	0.779667	2.53865
	0.843
	0.842
10	1.101	1.13067	1.08	2.74934
	1.163
	1.128
15	1.649	1.64833	1.59767	0.185342
	1.651
	1.645
Post_ICG	Post_ICG Readings (Absorbance)	Average	Post_ICG-BLANK	CV(%)			Estimating post-ICG injection plasma concentration
post 1	0.433	0.441	0.390333	1.63517		Time (min:sec)	Absorbance	Conc (mg/L)	Natural Log of conc
	0.447					T1 (2:00)	0.390333	3.74473	1.32035
	0.443					T2 (2:45)	0.316667	3.0601	1.11845
post 2	0.359	0.367333	0.316667	2.00666		T3 (3:30)	0.253667	2.4746	0.906078
	0.37					T4 (4:15)	0.197667	1.95415	0.669956
	0.373					T5 (5:00)	0.158	1.5855	0.460901
post 3	0.295	0.304333	0.253667	2.65594
	0.309
	0.309					Time	Time(seconds)	Natural Log of conc
post 4	0.247	0.248333	0.197667	1.67651		T1	120	1.32035
	0.253					T2	165	1.11845
	0.245					T3	210	0.906078
post 5	0.207	0.208667	0.158	1.38343		T4	255	0.669956
	0.212					T5	300	0.460901
	0.207
						Traditional back-extrapolation to time, t=0 minute						Instructions:
						Regression equation		Conc=-0.0048*Time +1.9066				Write the regression equation obtained from the back-extrapolation graph above
						Regression estimates		ß1	ß0	Predicted conc (natural log)	Conc (mg/L)
						Time (seconds)	0	-0.0048	1.9066	1.9066	6.73017	Fill in the regression estimates
						Dose of ICG injected (mg)	11.3758					Fill in the dose of ICG injected
						PV (L)	1.69027
						Suggested back-extrapolation to time, t=1 minute (60 seconds)						Instructions:
						Regression equation		Conc=-0.0048*Time +1.9066				Write the regression equation obtained from the back-extrapolation graph above
						Regression estimates		ß1	ß0	Predicted conc. (natural log)	Conc (mg/L)
						Time (seconds)	60	-0.0048	1.9066	1.6186	5.04602	Fill in the regression estimates
						Dose of ICG injected (mg)	11.3758					Fill in the dose of ICG injected
						PV (L)	2.25441

## Sheet: Template for plasma volume calc
Institution:	The Pennsylvania State University
Authors:	Sixtus Aguree, MS, Alison D. Gernand, PhD, MPH
Instructions:	Read absorbance in a plate reader at a wavelength of 805 nm; Each sample (BLANKS, STANDARDS and post_ICG plasma) should be measured in triplicates.
	Enter the absorbance results (3 readings each) in the appropriate boxes shaded yellow: BLANK, STANDARDS, POST_ICG
Example of 1 participant plasma volume estimated by both the traditional back-extrapolation (time t=0 minute) and the suggested back-extrapolation (time t=1 minute)
Sample Type	BLANK Readings (Absorbance)	Average	STANDARD-BLANK	CV(%)			Conc of ICG standards (mg/L)	Absorbance of ICG standards
BLANK		#DIV/0!	#DIV/0!	#DIV/0!			0	#DIV/0!
							2.5	#DIV/0!
							3.75	#DIV/0!
STANDARDS	STD Concentration Readings (Absorbance)	Average	STANDARD-BLANK	CV(%)			5	#DIV/0!
2.5		#DIV/0!	#DIV/0!	#DIV/0!			7.5	#DIV/0!
							10	#DIV/0!
							15	#DIV/0!
3.75		#DIV/0!	#DIV/0!	#DIV/0!
5		#DIV/0!	#DIV/0!	#DIV/0!
7.5		#DIV/0!	#DIV/0!	#DIV/0!
10		#DIV/0!	#DIV/0!	#DIV/0!
15		#DIV/0!	#DIV/0!	#DIV/0!
Post_ICG	Post_ICG Readings (Absorbance)	Average	Post_ICG-BLANK	CV(%)			Estimating post-ICG injection plasma concentration
post 1		#DIV/0!	#DIV/0!	#DIV/0!		Time (min:sec)	Absorbance	Conc (mg/L)	Natural Log of conc
						T1 (2:00)	#DIV/0!	#DIV/0!	#DIV/0!
						T2 (2:45)	#DIV/0!	#DIV/0!	#DIV/0!
post 2		#DIV/0!	#DIV/0!	#DIV/0!		T3 (3:30)	#DIV/0!	#DIV/0!	#DIV/0!
						T4 (4:15)	#DIV/0!	#DIV/0!	#DIV/0!
						T5 (5:00)	#DIV/0!	#DIV/0!	#DIV/0!
post 3		#DIV/0!	#DIV/0!	#DIV/0!
						Time	Time(seconds)	Natural Log of conc
post 4		#DIV/0!	#DIV/0!	#DIV/0!		T1	120	#DIV/0!
						T2	165	#DIV/0!
						T3	210	#DIV/0!
post 5		#DIV/0!	#DIV/0!	#DIV/0!		T4	255	#DIV/0!
						T5	300	#DIV/0!
						Traditional back-extrapolation to time, t=0 minute						Instructions:
						Regression equation		Conc=ß1*Time +ß0				Write the regression equation obtained from the back-extrapolation graph above
						Regression estimates		ß1	ß0	Predicted conc (natural log)	Conc (mg/L)
						Time (seconds)	0			0	1	Fill in the regression estimates
						Dose of ICG injected (mg)						Fill in the dose of ICG injected
						PV (L)	0
						Suggested back-extrapolation to time, t=1 minute (60 seconds)						Instructions:
						Regression equation		Conc=ß1*Time +ß0				Write the regression equation obtained from the back-extrapolation graph above
						Regression estimates		ß1	ß0	Predicted conc. (natural log)	Conc (mg/L)
						Time (seconds)	60			0	1	Fill in the regression estimates
						Dose of ICG injected (mg)						Fill in the dose of ICG injected
						PV (L)	0
